# Supplementary material for: 3D assessment of a coral reef at Lalo Atoll reveals varying responses of habitat metrics following a catastrophic hurricane
Source: Sci Rep. 2021 Jun 8;11:12050. doi: 10.1038/s41598-021-91509-4 (PMC8187721; doi:10.1038/s41598-021-91509-4)
Supplement: Supplementary file 1 — Supplementary Information. [file 41598_2021_91509_MOESM1_ESM.zip]

Archive with 7 entries (7 files):
- Data_S1/~$ta_S1_Cover_Page.docx
- Data_S1/Data_S1.R
- Data_S1/Data_S1_Cover_Page.docx
- Data_S1/post_walaka_dem_1cm.jpg
- Data_S1/post_walaka_dem_1cm.tif
- Data_S1/pre_walaka_dem_1cm.jpg
- Data_S1/pre_walaka_dem_1cm.tif
