# Supplementary material for: 3D assessment of a coral reef at Lalo Atoll reveals varying responses of habitat metrics following a catastrophic hurricane
Source: Sci Rep. 2021 Jun 8;11:12050. doi: 10.1038/s41598-021-91509-4 (PMC8187721; doi:10.1038/s41598-021-91509-4)
Supplement: Supplementary file 1 — Supplementary Information. [file 41598_2021_91509_MOESM1_ESM.zip › Data_S1/Data_S1.R]

######################### Data S1. R code for processing DEMs #########################

# 3D assessment of a coral reef at Lalo Atoll reveals varying responses of habitat metrics following a catastrophic hurricane

# Authors: Kailey H. Pascoe1*, Atsuko Fukunaga2,3, Randall K. Kosaki3, John H. R. Burns1
# Affiliations: 
# 1.	Marine Science Department, University of Hawai'i at Hilo, Hilo, HI 96720, USA; johnhr@hawaii.edu
# 2.	Joint Institute for Marine and Atmospheric Research, University of Hawai'i at Manoa, 
#   Honolulu, HI 96822, USA; atsuko.fukunaga@noaa.gov
# 3.	Papahanaumokuakea Marine National Monument, Office of National Marine Sanctuaries, National Ocean Service, National Oceanic and Atmospheric Administration, Honolulu, HI 96818, USA; randall.kosaki@noaa.gov
#   * Correspondence: kpascoe@hawaii.edu; Tel.: +1-808-351-4483


#########################################################################################################3
library(raster)
library(rgeos)
# also install the rgdal package if not already done
# install.packages("rgdal")


########## terrain function returns slope, vrm, curvature ##########

terrain_matrix_fun <- function(data, cell_size) {
  
  nbrcell <- function(d0) {
    
    da <-  cbind(matrix(NA, nrow = nrow(d0), ncol = 1), 
                 rbind(matrix(NA, nrow = 1, ncol = ncol(d0) - 1), 
                       matrix(d0[1 : (nrow(d0) - 1), 1 : (ncol(d0) - 1)], 
                              nrow = nrow(d0) - 1, ncol = ncol(d0) - 1)))
    db <- rbind(matrix(NA, nrow = 1, ncol = ncol(d0)), 
                matrix(d0[1 : (nrow(d0) - 1), ], 
                       nrow = nrow(d0) - 1, ncol = ncol(d0)))
    dc <- cbind(rbind(matrix(NA, nrow = 1, ncol = ncol(d0) - 1), 
                      matrix(d0[1 : (nrow(d0) - 1), 2 : ncol(d0)], 
                             nrow = nrow(d0) - 1, ncol = ncol(d0) - 1)),
                matrix(NA, nrow = nrow(d0), ncol = 1))
    dd <- cbind(matrix(NA, nrow = nrow(d0), ncol = 1), 
                matrix(d0[, 1 : (ncol(d0) - 1)], nrow = nrow(d0), ncol = ncol(d0) -1))
    df <- cbind(matrix(d0[, 2 : ncol(d0)], nrow = nrow(d0), ncol = ncol(d0) - 1), 
                matrix(NA, nrow = nrow(d0), ncol = 1))
    dg <- cbind(matrix(NA, nrow = nrow(d0), ncol = 1), 
                rbind(matrix(d0[2 : nrow(d0), 1 : (ncol(d0) - 1)], 
                             nrow = nrow(d0) - 1, ncol = ncol(d0) - 1), 
                      matrix(NA, nrow = 1, ncol = ncol(d0) - 1)))
    dh <- rbind(matrix(d0[2 : nrow(d0), ], nrow = nrow(d0) - 1, ncol = ncol(d0)), 
                matrix(NA, nrow = 1, ncol = ncol(d0)))
    di <- cbind(rbind(matrix(d0[2 : nrow(d0), 2 : ncol(d0)], 
                             nrow = nrow(d0) - 1, ncol = ncol(d0) - 1), 
                      matrix(NA, nrow = 1, ncol = (ncol(d0) - 1))), 
                matrix(NA, nrow = nrow(d0), ncol = 1))
    
    return(list(a = da, b = db, c = dc, d = dd, f = df, g = dg, h = dh, i = di))
    
  }
  
  d0 <- as.matrix(data)
  if (ncol(d0) == 1 | nrow(d0) == 1) {
    terrain_list <- list(matrix(NA), matrix(NA), matrix(NA), matrix(NA))
    names(terrain_list) <- c("slope", "vrm", "profile_curvature", "plan_curvature")
  } else {
    nbr <- nbrcell(d0)
    da <- nbr$a
    db <- nbr$b
    dc <- nbr$c
    dd <- nbr$d
    df <- nbr$f
    dg <- nbr$g
    dh <- nbr$h
    di <- nbr$i
    
    ## slope (based on Horn 1981, Walbridge et al 2018)
    
    x_rate <- ((dc + (2 * df) + di) - (da + (2 * dd) + dg)) / (8 * cell_size)
    y_rate <- ((dg + (2 * dh) + di) - (da + (2 * db) + dc)) / (8 * cell_size)
    
    slope_rad <- atan(sqrt(x_rate ^ 2 + y_rate ^ 2))
    
    ## VRM (based on Sappington et al 2007)
    
    x_rate_aspect <- ((dc + (2 * df) + di) - (da + (2 * dd) + dg)) / 8
    y_rate_aspect <- ((dg + (2 * dh) + di) - (da + (2 * db) + dc)) / 8
    
    aspect_rad <- atan2(y_rate_aspect, (-1 * x_rate_aspect))
    
    xy_raster_calc <- sin(slope_rad)
    z_raster_calc <- cos(slope_rad)
    x_raster_calc <- sin(aspect_rad) * xy_raster_calc
    y_raster_calc <- cos(aspect_rad) * xy_raster_calc
    
    x_nbr <- nbrcell(x_raster_calc)
    y_nbr <- nbrcell(y_raster_calc)
    z_nbr <- nbrcell(z_raster_calc)
    
    x_sum_calc <- x_nbr$a + x_nbr$b + x_nbr$c + x_nbr$d + x_raster_calc + x_nbr$f + x_nbr$g + x_nbr$h + x_nbr$i
    y_sum_calc <- y_nbr$a + y_nbr$b + y_nbr$c + y_nbr$d + y_raster_calc + y_nbr$f + y_nbr$g + y_nbr$h + y_nbr$i
    z_sum_calc <- z_nbr$a + z_nbr$b + z_nbr$c + z_nbr$d + z_raster_calc + z_nbr$f + z_nbr$g + z_nbr$h + z_nbr$i
    
    result_vect <- sqrt(x_sum_calc ^ 2 + y_sum_calc ^ 2 + z_sum_calc ^ 2)
    
    vrm <- 1 - (result_vect / 9)

    ## curvature (based on Zevenbergen & Thorne 1987, Morre et al 1991)
    
    coefD <- (((dd + df) / 2) - d0) / (cell_size ^ 2)
    coefE <- (((db + dh) / 2) - d0) / (cell_size ^ 2)
    coefF <- (dc + dg -da - di) / (4 * (cell_size ^ 2))
    coefG <- (df - dd) / (2 * cell_size)
    coefH <- (db - dh) / (2 * cell_size)
    
    prof_curv <- -2 * ((coefD * coefG ^ 2 + coefE * coefH ^ 2 + coefF * coefG * coefH) / 
                         (coefG ^ 2 + coefH ^ 2))
    plan_curv <- 2 * ((coefD * coefH ^ 2 + coefE * coefG ^ 2 - coefF * coefG * coefH) / 
                        (coefG ^ 2 + coefH ^ 2))

    ## output list
    
    terrain_list <- list(slope_rad, vrm, prof_curv, plan_curv)
    names(terrain_list) <- c("slope", "vrm", "profile_curvature", "plan_curvature")
    
  }
  
  return(terrain_list)
  
}


########## obtain a list of surface complexity and matrices containing slope, vrm and curvature ##########

##### analysis prep

## place the DEM files in the working directory or add appropriate paths to the DEM files
path <- ""

## enter file names
file_names <- c("pre_walaka", "post_walaka")

## enter any file suffix
file_suf <- "_DEM_1cm.tif"

## enter DEM resolution in meter
resolution <- 0.01

##### initialize output data list

hab_data <- list()

##### process files

files <- paste(path, file_names, file_suf, sep = "")

for (k in 1:length(files)) {
  
  ras <- raster(files[k])
  ras_clip <- ras

  # # scripts to remove edges, not necessary when raster files are already clipped
  # extent <- aggregate(ras, fac = 32, fun = mean, expand = FALSE, na.rm = FALSE)
  # extent_uniform <- extent > -Inf
  # extent_polygon <- rasterToPolygons(extent_uniform, dissolve = TRUE)
  # ras_clip <- mask(crop(ras, extent(extent_polygon)), extent_polygon)  # remove edges
  
  dat <- data.frame(fac = c(1, 2, 4),  # aggregation factors
                    area = NA,  # set up a vector for 2D planar area
                    s_area = NA)  # set up a vector for 3D area
  metric_matrix <- list(res1cm = list(), res2cm = list(), res4cm = list())
  
  for (i in 1: nrow(dat)) {
    if (dat$fac[i] == 1) {
      reef <- ras_clip
    } else {
      reef <- aggregate(ras_clip, fac = dat$fac[i], fun = mean, expand = FALSE, na.rm = FALSE)
    }
    
    ## generate a data frame to calculate surface complexity
    reef_g <- as(reef, "SpatialGridDataFrame")
    reef_g@data[, 1][is.nan(reef_g@data[, 1])] <- NA
    dat$area[i] <- sum(!is.na(reef_g@data)) * (dat$fac[i] * resolution) ^ 2
    dat$s_area[i] <- surfaceArea(reef_g)
    
    ## generate metric matrices
    terrain_res <- terrain_matrix_fun(reef, resolution * dat$fac[i])
    metric_matrix[[i]] <- list(slope = terrain_res$slope, 
                               vrm = terrain_res$vrm, 
                               profile_curvature = terrain_res$profile_curvature, 
                               plan_curvature = terrain_res$plan_curvature)
    
  }
  
  ## surface complexity
  surf_complex <- dat$s_area[1]/dat$area[1]  # surface complexity at 1-cm resolution
  
  hab_data[[file_names[k]]] <- list(data = dat,
                                    surf_complex = surf_complex, 
                                    slope = metric_matrix[[1]]$slope, 
                                    vrm_1cm = metric_matrix[[1]]$vrm, 
                                    vrm_2cm = metric_matrix[[2]]$vrm, 
                                    vrm_4cm = metric_matrix[[3]]$vrm, 
                                    profile_curvature = metric_matrix[[1]]$profile_curvature, 
                                    plan_curvature = metric_matrix[[1]]$plan_curvature)
  
}

########## save output data ##########

habitat_metrics <- hab_data
save(habitat_metrics, file = "habitat_metrics.rda")

rm(list = ls())  # clean up


########## get habitat metrics as data frames ##########

load("habitat_metrics.rda")

## surface complexity
surf_comp <- data.frame(survey = c("pre", "post"), 
                        surf_comp = c(habitat_metrics$pre_walaka$surf_complex, 
                                      habitat_metrics$post_walaka$surf_complex))
surf_comp$survey <- factor(surf_comp$survey, levels = c("pre", "post"))

## slope
slope_pre <- as.vector(habitat_metrics$pre_walaka$slope)
slope_pre <- slope_pre[!is.na(slope_pre)] * 57.29578  # convert radian to degree

slope_post <- as.vector(habitat_metrics$post_walaka$slope)
slope_post <- slope_post[!is.na(slope_post)] * 57.29578 # convert radian to degree

slope <- data.frame(survey = c(rep("pre", length(slope_pre)), rep("post", length(slope_post))), 
                    slope = c(slope_pre, slope_post))
slope$survey <- factor(slope$survey, levels = c("pre", "post"))

## vrm
vrm_1cm_pre <- as.vector(habitat_metrics$pre_walaka$vrm_1cm)
vrm_1cm_pre <- vrm_1cm_pre[!is.na(vrm_1cm_pre)]

vrm_1cm_post <- as.vector(habitat_metrics$post_walaka$vrm_1cm)
vrm_1cm_post <- vrm_1cm_post[!is.na(vrm_1cm_post)]

vrm_2cm_pre <- as.vector(habitat_metrics$pre_walaka$vrm_2cm)
vrm_2cm_pre <- vrm_2cm_pre[!is.na(vrm_2cm_pre)]

vrm_2cm_post <- as.vector(habitat_metrics$post_walaka$vrm_2cm)
vrm_2cm_post <- vrm_2cm_post[!is.na(vrm_2cm_post)]

vrm_4cm_pre <- as.vector(habitat_metrics$pre_walaka$vrm_4cm)
vrm_4cm_pre <- vrm_4cm_pre[!is.na(vrm_4cm_pre)]

vrm_4cm_post <- as.vector(habitat_metrics$post_walaka$vrm_4cm)
vrm_4cm_post <- vrm_4cm_post[!is.na(vrm_4cm_post)]

vrm <- data.frame(resolution = c(rep("1 cm", length(vrm_1cm_pre) + length(vrm_1cm_post)), 
                                 rep("2 cm", length(vrm_2cm_pre) + length(vrm_2cm_post)), 
                                 rep("4 cm", length(vrm_4cm_pre) + length(vrm_4cm_post))), 
                  survey = c(rep("pre", length(vrm_1cm_pre)), rep("post", length(vrm_1cm_post)), 
                             rep("pre", length(vrm_2cm_pre)), rep("post", length(vrm_2cm_post)), 
                             rep("pre", length(vrm_4cm_pre)), rep("post", length(vrm_4cm_post))),  
                  vrm = c(vrm_1cm_pre, vrm_1cm_post, vrm_2cm_pre, vrm_2cm_post, 
                          vrm_4cm_pre, vrm_4cm_post))
vrm$resolution <- factor(vrm$resolution, levels = c("1 cm", "2 cm", "4 cm"))
vrm$survey <- factor(vrm$survey, levels = c("pre", "post"))

## curvature
prof_curv_pre <- as.vector(habitat_metrics$pre_walaka$profile_curvature)
prof_curv_pre <- prof_curv_pre[!is.na(prof_curv_pre)]

prof_curv_post <- as.vector(habitat_metrics$post_walaka$profile_curvature)
prof_curv_post <- prof_curv_post[!is.na(prof_curv_post)]

plan_curv_pre <- as.vector(habitat_metrics$pre_walaka$plan_curvature)
plan_curv_pre <- plan_curv_pre[!is.na(plan_curv_pre)]

plan_curv_post <- as.vector(habitat_metrics$post_walaka$plan_curvature)
plan_curv_post <- plan_curv_post[!is.na(plan_curv_post)]

curvature <- data.frame(type = c(rep("profile", length(prof_curv_pre) + length(prof_curv_post)), 
                                 rep("planform", length(plan_curv_pre) + length(plan_curv_post))), 
                        survey = c(rep("pre", length(prof_curv_pre)), rep("post", length(prof_curv_post)), 
                                   rep("pre", length(plan_curv_pre)), rep("post", length(plan_curv_post))),  
                        curv = c(prof_curv_pre, prof_curv_post, plan_curv_pre, plan_curv_post))
curvature$type <- factor(curvature$type, levels = c("profile", "planform"))
curvature$survey <- factor(curvature$survey, levels = c("pre", "post"))

########## save output data frames ##########

save(surf_comp, slope, vrm, curvature, file = "habitat_metrics_df.rda")  
rm(list = ls())  # clean up

########## load output data frames ##########

load("habitat_metrics_df.rda")
